# Supplementary material for: Leishmania major-Infected Phlebotomus duboscqi Sand Fly Bites Enhance Mast Cell Degranulation
Source: Pathogens. 2023 Jan 28;12(2):207. doi: 10.3390/pathogens12020207 (PMC9960273; doi:10.3390/pathogens12020207)
Supplement: Supplementary file 1 [file pathogens-12-00207-s001.zip]

Archive with 1 entries (1 files):
- pathogens-2089586-supplementary.pdf
